# Supplementary material for: Rhamnolipid Nano-Micelles versus Alcohol-Based Hand Sanitizer: A Comparative Study for Antibacterial Activity against Hospital-Acquired Infections and Toxicity Concerns
Source: Antibiotics (Basel). 2022 Apr 29;11(5):605. doi: 10.3390/antibiotics11050605 (PMC9137935; doi:10.3390/antibiotics11050605)
Supplement: Supplementary file 1 [file antibiotics-11-00605-s001.zip]

Archive with 1 entries (1 files):
- antibiotics-1666343-supplementary.pdf
